# Supplementary material for: A peculiar cave species of Tomocerus (Collembola, Tomoceridae, Tomocerinae) from Vietnam, with a discussion of the postantennal organ and prelabral chaetae in Tomocerinae
Source: Zookeys. 2014 May 12;(408):61–70. doi: 10.3897/zookeys.408.7030 (PMC4042826; doi:10.3897/zookeys.408.7030)
Supplement: XML Treatment for Tomocerus postantennalis [file zookeys.408.7030-treatment1.xml]

<!DOCTYPE tp:taxon-treatment
  PUBLIC "-//TaxonX//DTD Taxonomic Treatment Publishing DTD v0 20100105//EN" "tax-treatment-NSO.dtd">
<tp:taxon-treatment xmlns:tp="http://www.plazi.org/taxpub"><tp:treatment-meta><mixed-citation publication-type="journal"><person-group><name><surname>Yu</surname><given-names>Daoyuan</given-names></name><name><surname>Zhang</surname><given-names>Feng</given-names></name><name><surname>Deharveng</surname><given-names>Louis</given-names></name></person-group><article-title>A peculiar cave species of <italic>Tomocerus</italic> (Collembola, Tomoceridae, Tomocerinae) from Vietnam, with a discussion of the postantennal organ and prelabral chaetae in Tomocerinae</article-title><source>Zookeys</source><day>12</day><month>5</month><year>2014</year><volume>2014</volume><issue>408</issue><fpage>61</fpage><lpage>70</lpage><pub-id pub-id-type="doi">10.3897/zookeys.408.7030</pub-id></mixed-citation></tp:treatment-meta><tp:nomenclature><tp:taxon-name>
                        <tp:taxon-name-part taxon-name-part-type="genus">Tomocerus</tp:taxon-name-part>
                        <tp:taxon-name-part taxon-name-part-type="species">postantennalis</tp:taxon-name-part>
                        <object-id xmlns:xlink="http://www.w3.org/1999/xlink" content-type="zoobank" xlink:type="simple">http://zoobank.org/D2015E75-AF28-4A47-9FC2-7AC6D0568FD4</object-id>
                        <object-id xmlns:xlink="http://www.w3.org/1999/xlink" xlink:type="simple">http://species-id.net/wiki/Tomocerus_postantennalis</object-id>
                    </tp:taxon-name><tp:taxon-status xmlns:xlink="http://www.w3.org/1999/xlink" xlink:type="simple">sp. n.</tp:taxon-status><xref ref-type="fig" rid="F1">Figs 1</xref><xref ref-type="fig" rid="F2">–</xref><xref ref-type="fig" rid="F3">18</xref></tp:nomenclature><tp:treatment-sec sec-type="Type locality"><title>Type locality.</title><p>Vietnam, Tuyen Quang Province: Na Hang, Khuoi Sung, Hang Khuoi Sung, in cave, <named-content xmlns:xlink="http://www.w3.org/1999/xlink" content-type="dwc:verbatimCoordinates" xlink:type="simple">22.5013°N, 105.3649°E</named-content>, 24 Dec. 2003, Louis Deharveng and Anne Bedos leg.</p></tp:treatment-sec><tp:treatment-sec sec-type="Type specimens"><title>Type specimens.</title><p>Holotype female and three paratype females on slides, labelled with collectors’ sample number Vn0312-56. Deposited in MNHN (holotype and two paratypes) and NJAU (one paratype).</p></tp:treatment-sec><tp:treatment-sec sec-type="Description"><title>Description.</title><p>Body length 3.4–4.3 mm. Body with diffuse dark pigment all over; Ant. II, base of Ant. III and ventral side of Ant. I darker than other parts of antenna; eye patches black and small; clypeus, antero-dorsal region and posterior margin of head darker than other parts of head; anterior half of trunk darker than posterior half; head and trunk with bilaterally symmetrical white pattern formed by numerous unpigmented patches (<xref ref-type="fig" rid="F1">Fig. 1</xref>).</p><fig id="F1" position="float" orientation="portrait"><label>Figure 1.</label><caption><p><italic><tp:taxon-name>Tomocerus postantennalis</tp:taxon-name></italic> sp. n. Appearance in alcohol. Scale bar: 1000 μm.</p></caption><graphic xmlns:xlink="http://www.w3.org/1999/xlink" xlink:href="zookeys-408-061-g001.jpg" position="float" orientation="portrait" xlink:type="simple"/></fig><p>Antenna longer than body, Ant. IV lost, Ant. I:II:III ≈ 1.0:1.8:21.0, Ant. I and II dorsally scaled, Ant. III unscaled. Antennal chaetae poorly preserved and not studied. PAO oval, with thickened inner margin, its long axis as long as the diameter of anterior ocelli (<xref ref-type="fig" rid="F2">Fig. 2</xref>). Ocelli 6+6, anterior two larger than others (<xref ref-type="fig" rid="F2">Figs 2</xref>, <xref ref-type="fig" rid="F2">3</xref>). Prelabral chaetae 3+3; labral chaetotaxy 5, 5, 4, distal four chaetae stronger, anterior margin of labrum with four papillae (<xref ref-type="fig" rid="F2">Fig. 4</xref>). Mandibular head asymmetrical, left mandible with four teeth, right mandible with five teeth, molar plate of left mandible distally with a cone-like tooth (<xref ref-type="fig" rid="F2">Fig. 5</xref>). Basal teeth of maxillary lamella 5 prolonged, distinct beard absent (<xref ref-type="fig" rid="F2">Fig. 6</xref>). Mentum (baso-lateral area of labium) with 5 smooth chaetae, other parts of labium not clearly seen. Cephalic dorsal chaetotaxy: anterior area 2, 2; interocular area 2, 0, macrochaetae absent along transverse medial line; postocular area 2+2; posterior area 1+1; posterior margin with about 30+30 short chaetae (<xref ref-type="fig" rid="F2">Fig. 3</xref>). Head scaled both dorsally and ventrally.</p><fig id="F2" position="float" orientation="portrait"><label>Figures 2–11.</label><caption><p><italic><tp:taxon-name>Tomocerus postantennalis</tp:taxon-name></italic> sp. n. <bold>2</bold> PAO and ocelli <bold>3</bold> cephalic dorsal chaetotaxy <bold>4</bold> labrum <bold>5</bold> mandible <bold>6</bold> maxillary lamella five <bold>7</bold> trochanteral-femoral organ <bold>8</bold> tibiotarsus <bold>9</bold> anterior view of distal tibiotarsal chaetae (t: tenent hair, a: accessory chaetae, g: guard chaetae) <bold>10</bold> claw <bold>11</bold> tenaculum. Scale bars: <bold>2, 7, 9, 10, 11</bold> = 50 μm; <bold>3</bold> = 500 μm; <bold>4, 5, 8</bold> = 100 μm; <bold>6</bold>= 20 μm.</p></caption><graphic xmlns:xlink="http://www.w3.org/1999/xlink" xlink:href="zookeys-408-061-g002.jpg" position="float" orientation="portrait" xlink:type="simple"/></fig><p>Trochanteral-femoral organ with 1, 1 chaetae (<xref ref-type="fig" rid="F2">Fig. 7</xref>); fore, middle and hind tibiotarsi ventrally with 6–7, 5, 5 spine-like chaetae (<xref ref-type="fig" rid="F2">Fig. 8</xref>). Distal whorl of tibiotarsus with 11 chaetae, tenent hair thin and probably pointed (judging from its small socket), two small accessory chaetae beside tenent hair larger than pretarsal chaetae, sockets of two outer guard chaetae larger than tenent hair (<xref ref-type="fig" rid="F2">Fig. 9</xref>). Unguis slender, with baso-internal ridging, two lateral teeth pointed, of moderate size; inner edge of unguis with one basal and one distal tooth, the distal tooth at about one third of the length of unguis from base. Unguiculus length 0.50–0.67 that of unguis, with one inner tooth larger than ungual teeth (<xref ref-type="fig" rid="F2">Fig. 10</xref>). Scales present on all segments except pretarsus of all legs.</p><!--PageBreak--><p>Ventral tube scaled both anteriorly and posteriorly, lateral flap unscaled. Each side of anterior face with ca. 50 chaetae, posterior face with ca. 90 chaetae, each lateral flap with ca. 60 chaetae; all chaetae smooth.</p><p>Tenaculum unscaled, with 4+4 teeth, anterior face with 5 small smooth chaetae (<xref ref-type="fig" rid="F2">Fig. 11</xref>). Ratio manubrium:dens:mucro 3.3–4.0:4.8–5.4:1.0. Manubrium laterally with large scales and 11 chaetae, the proximal one chaeta small and smooth, the distal 10 chaetae enlarged and serrated; dorsal scales absent; each dorsal chaetal stripe with 250–300 smooth chaetae of different sizes, including 2+2 pointed prominent chaetae larger and straighter than other chaetae (arrowed in <xref ref-type="fig" rid="F3">Fig. 12</xref>); 22–27 pseudopores on each side (<xref ref-type="fig" rid="F3">Fig. 12</xref>); external corner chaetae as large as mesochaetae in the chaetal stripe (<xref ref-type="fig" rid="F3">Fig. 13</xref>). Ventral side of manubrium covered only with scales. Dental spines formula 4–5/5–7, I, 1–2, I. Distal most spine strongest, about 0.1 times length of dens, sizes of the proximal spines increasing gradually from basal to distal. All spines compound, with numerous denticles of moderate size at basal half and smaller at distal half (<xref ref-type="fig" rid="F3">Fig. 14</xref>). Dens internally divided into three subsegments, basally without outer strong <!--PageBreak--><!--PageBreak-->chaetae or inner pointed scales, dorsally with ordinary smooth chaetae and a longitudinal central stripe of feathered chaetae (<xref ref-type="fig" rid="F3">Fig. 15</xref>) from base of middle subsegment to apex of distal subsegment between ordinary chaetae, ventrally covered with small oval scales. Mucro elongate and multi-setaceous; both basal teeth with proximal lamellae, outer basal tooth with a toothlet (<xref ref-type="fig" rid="F3">Fig. 16</xref>); apical and subapical teeth subequal; two <!--PageBreak-->dorsal lamellae beginning from subapical tooth, outer lamella ending in inner basal tooth, inner lamella ending freely beside inner basal tooth. Outer dorsal lamella with 5–7 subequal intermediate teeth (<xref ref-type="fig" rid="F3">Fig. 17</xref>).</p><fig id="F3" position="float" orientation="portrait"><label>Figures 12–18.</label><caption><p><italic><tp:taxon-name>Tomocerus postantennalis</tp:taxon-name></italic> sp. n. <bold>12</bold> dorsal face of manubrium (right side; prominent chaetae arrowed) <bold>13</bold> disto-dorsal chaetae on manubrium (left side) <bold>14</bold> dental spines (left side) <bold>15</bold> feathered chaeta on dens <bold>16</bold> basal teeth of left mucro <bold>17</bold> right mucro <bold>18</bold> body chaetotaxy. Scale bars: <bold>12, 14</bold> = 100μm; <bold>13, 17</bold> = 50 μm; <bold>15, 16</bold> = 21 μm; <bold>18</bold> = 400 μm. Large circles: macrochaetae; small circles: mesochaetae; wavy lines: bothriotricha; circles with a slash: pseudopores.</p></caption><graphic xmlns:xlink="http://www.w3.org/1999/xlink" xlink:href="zookeys-408-061-g003.jpg" position="float" orientation="portrait" xlink:type="simple"/></fig><p>Macrochaetae distributed densely along anterior margin of Th. II (not drawn) and sparingly in posterior rows on terga. Th. II-Abd. V with 2,1/0,0,1,2,0 bothriotricha and 3,3/3,3,4,2,4 (3 central+1 lateral) posterior macrochaetae on each side; dorsal flap of Abd. VI with 13 macrochaetae (6+6 and 1 on middle line). Medial area of Th. II with two macrochaetae, the posterior one close to pseudopore; Abd. IV antero-laterally with one macrochaeta and one mesochaeta (<xref ref-type="fig" rid="F3">Fig. 18</xref>). Most mesochaetae present at lateral margin of terga, especially from Abd. II to Abd. IV. Microchaetae uniformly distributed.</p></tp:treatment-sec><tp:treatment-sec sec-type="Etymology"><title>Etymology.</title><p>Named with reference to the presence of the postantennal organ.</p></tp:treatment-sec><tp:treatment-sec sec-type="Remarks"><title>Remarks.</title><p><italic><tp:taxon-name>Tomocerus postantennalis</tp:taxon-name></italic> sp. n. is distinct from any other <italic><tp:taxon-name>Tomocerus</tp:taxon-name></italic> spp. in the presence of PAO and six prelabral chaetae. Besides, it is characterized by the unequal size of the ocelli, the lower number of cephalic macrochaetae and the reduction in the number of ungual inner teeth. Its compound dental spines are very similar to those of the Vietnamese species <italic><tp:taxon-name>Tomocerus ocreatus</tp:taxon-name></italic> Denis, 1948 and of the Chinese species <italic><tp:taxon-name>Tomocerus folsomi</tp:taxon-name></italic> Denis, 1929, which probably indicates a close phylogenetic relationship. The discrimination of these species is shown in <xref ref-type="table" rid="T1">Table 1</xref>.</p><table-wrap id="T1" position="float" orientation="portrait"><label>Table 1.</label><caption><p>Discrimination of <italic><tp:taxon-name>Tomocerus postantennalis</tp:taxon-name></italic> sp. n., <italic><tp:taxon-name>Tomocerus ocreatus</tp:taxon-name></italic> and <italic><tp:taxon-name>Tomocerus folsomi</tp:taxon-name></italic> on the basis of the original descriptions and notes (<xref ref-type="bibr" rid="B4">Denis 1929</xref>, <xref ref-type="bibr" rid="B5">1948</xref>).</p></caption><table><tbody><tr><th rowspan="1" colspan="1">Species</th><th rowspan="1" colspan="1">Body colour</th><th rowspan="1" colspan="1">Length of antennae</th><th rowspan="1" colspan="1">Unguis teeth</th><th rowspan="1" colspan="1">Shape of dental spines</th><th rowspan="1" colspan="1">Dental spines formula</th><th rowspan="1" colspan="1">Number of mucronal intermediate teeth</th></tr><tr><td rowspan="1" colspan="1"><italic><tp:taxon-name>Tomocerus folsomi</tp:taxon-name></italic></td><td rowspan="1" colspan="1">yellowish with dark pigment along lateral margin of anterior terga</td><td rowspan="1" colspan="1">shorter than body</td><td rowspan="1" colspan="1">4–5</td><td rowspan="1" colspan="1">compound with very fine denticles</td><td rowspan="1" colspan="1">5–8/3–6, I, 1–2, I</td><td rowspan="1" colspan="1">6–7</td></tr><tr><td rowspan="1" colspan="1"><italic><tp:taxon-name>Tomocerus ocreatus</tp:taxon-name></italic></td><td rowspan="1" colspan="1">pale</td><td rowspan="1" colspan="1">as long as body</td><td rowspan="1" colspan="1">5</td><td rowspan="1" colspan="1">compound with denticles of moderate size</td><td rowspan="1" colspan="1">3/3–4, II</td><td rowspan="1" colspan="1">8–9</td></tr><tr><td rowspan="1" colspan="1"><italic><tp:taxon-name>Tomocerus postantennalis</tp:taxon-name></italic> sp. n.</td><td rowspan="1" colspan="1">dark grey</td><td rowspan="1" colspan="1">longer than body</td><td rowspan="1" colspan="1">2</td><td rowspan="1" colspan="1">compound with denticles of moderate size</td><td rowspan="1" colspan="1">4–5/5–7, I, 1–2, I</td><td rowspan="1" colspan="1">5–7</td></tr></tbody></table></table-wrap></tp:treatment-sec><ref-list><ref id="B4"><mixed-citation xmlns:xlink="http://www.w3.org/1999/xlink" xlink:type="simple"><person-group><name name-style="western"><surname>Denis</surname><given-names>J</given-names></name></person-group> (<year>1929</year>) <article-title>Notes sur les collemboles récoltés dans ses voyages par le Prof. F. Silvestri. Bollettino del Laboratorio di Zoologia generale e Agraria della R.</article-title><source>Scuola Superiore d’Agricoltura in Portici</source><volume>22</volume>: <fpage>166</fpage>-<lpage>180</lpage>.</mixed-citation></ref><ref id="B5"><mixed-citation xmlns:xlink="http://www.w3.org/1999/xlink" xlink:type="simple"><person-group><name name-style="western"><surname>Denis</surname><given-names>J</given-names></name></person-group> (<year>1948</year>) <article-title>Collemboles d’Indochine.</article-title><source>Notes d’Entomologie Chinoise</source><volume>12</volume>: <fpage>183</fpage>-<lpage>311</lpage>.</mixed-citation></ref></ref-list></tp:taxon-treatment>
